# Supplementary material for: Role of Histone Variant H2A.J in Fine-Tuning Chromatin Organization for the Establishment of Ionizing Radiation-Induced Senescence
Source: Cells. 2023 Mar 16;12(6):916. doi: 10.3390/cells12060916 (PMC10047397; doi:10.3390/cells12060916)
Supplement: Supplementary file 1 [file cells-12-00916-s001.zip]

Archive with 3 entries (3 files):
- Suppl1 Volcano plots.pdf
- Suppl2 Histone expression part 1.pdf
- Suppl3 Histone expression part 2.pdf
